# Supplementary material for: Improvement of Oxidative Stability and Antioxidative Capacity of Virgin Olive Oil by Flash Thermal Pretreatment—Optimization Process
Source: Foods. 2025 Jul 22;14(15):2564. doi: 10.3390/foods14152564 (PMC12346424; doi:10.3390/foods14152564)
Supplement: Supplementary file 1 [file foods-14-02564-s001.zip]

Archive with 1 entries (1 files):
- foods-3732554-supplementary.pdf
